# Supplementary material for: Urban Heat Island Mitigation: GIS-Based Analysis for a Tropical City Singapore
Source: Int J Environ Res Public Health. 2022 Sep 21;19(19):11917. doi: 10.3390/ijerph191911917 (PMC9565339; doi:10.3390/ijerph191911917)
Supplement: Supplementary file 1 [file ijerph-19-11917-s001.zip]

Archive with 1 entries (1 files):
- ijerph-1862808-supplementary.pdf
